# Supplementary material for: Hippocampal mitophagy contributes to spatial memory via maintaining neurogenesis during the development of mice
Source: CNS Neurosci Ther. 2024 Jun 17;30(6):e14800. doi: 10.1111/cns.14800 (PMC11183181; doi:10.1111/cns.14800)
Supplement: Supplementary file 2 — Table S1. [file CNS-30-e14800-s001.xlsx]

## Sheet: Sheet1
Figure	Description	Sample size	Data Normality	Statistical test	P value
Figure 1B	Discrimination: Adol vs. Adult	n = 12,12 mice	Yes	Unpaired t test	0.6876
Figure 1C	Discrimination: Adol vs. Adult	n = 12,12 mice	Yes	Unpaired t test	0.0002
Figure 1D	Discrimination: Adol vs. Adult	n = 12,12 mice	Yes	Unpaired t test	0.393
Figure 1E	Discrimination: Adol vs. Adult	n = 12,12 mice	Yes	Unpaired t test	0.9255
Figure 1F	Discrimination: Adol vs. Adult	n = 12,12 mice	Yes	Unpaired t test	0.1482
Figure 1G	Discrimination: Adol vs. Adult	n = 12,12 mice	Yes	Unpaired t test	0.9559
Figure 1H	Total distance: Adol vs. Adult	n = 12,12 mice	Yes	Unpaired t test	0.7641
Figure 1I	Central time: Adol vs. Adult	n = 12,12 mice	No	Mann-Whitney test	0.7236
Figure 1J	Spontaneours alternation: Adol vs. Adult	n = 12,12 mice	Yes	Unpaired t test	0.2086
Figure 1K	The number of entries: Adol vs. Adult	n = 12,12 mice	Yes	Unpaired t test	0.5442
Figure 2B	Total distance: Baseline vs. 24h	n = 12 mice	Yes	Paired t test	0.0002
Figure 2C	Total distance: Baseline vs. 24d	n = 12 mice	Yes	Paired t test	0.0018
Figure 2D	Total distance: Baseline vs. 35d	n = 12 mice	Yes	Paired t test	0.0074
Figure 2E	Total distance: Baseline vs. 24h	n = 12 mice	Yes	Paired t test	0.0003
Figure 2F	Total distance: Baseline vs. 24d	n = 12 mice	Yes	Paired t test	0.0127
Figure 2G	Total distance: Baseline vs. 35d	n = 12 mice	Yes	Paired t test	0.4667
Figure 2H	Decrease in path length: Adol vs. Adult	n = 12,12 mice	Yes	Unpaired t test	0.5102
Figure 2I	Decrease in path length: Adol vs. Adult	n = 12,12 mice	Yes	Unpaired t test	0.2312
Figure 2J	Decrease in path length: Adol vs. Adult	n = 12,12 mice	No	Mann-Whitney test	0.0036
Figure 3B	Positive DCX+ cells in DG: Adol vs. Adult	n = 8,8 mice	Yes	unpaired t-test	<0.0001
Figure 3C	Positive BrdU+ cells in DG: Adol vs. Adult	n = 8,8 mice	Yes	unpaired t-test	<0.0001
Figure 3E	Parkin/β-actin: Adol vs. Adult	n = 8,8 mice	No	Mann-Whitney test	0.0011
Figure 3F	PINK1/β-actin: Adol vs. Adult	n = 8,8 mice	No	Mann-Whitney test	0.007
Figure 3G	LC3B-I/LC3B-II: Adol vs. Adult	n = 8,8 mice	No	Mann-Whitney test	0.0047
Figure 3I	Mitophagosome-like structures/cell: Adol vs. Adult	n = 10 neurons from 3 mice	No	Mann-Whitney test	0.0234
Figure 4C	TIM23/β-actin: Vehicle vs. UMI-77	n = 8,8 mice	Yes	unpaired t-test	0.018
Figure 4D	TOM20/β-actin: Vehicle vs. UMI-77	n = 8,8 mice	No	Mann-Whitney test	0.0002
Figure 4E	LC3B-I/LC3B-II: Vehicle vs. UMI-77	n = 8,8 mice	No	Mann-Whitney test	0.0047
Figure 4G	Mitophagosome-like structures/cell: Vehicle vs. UMI-77	n = 12 neurons from 3 mice	No	Mann-Whitney test	0.0366
Figure 4I	Positive DCX+ cells in DG: Vehicle vs. UMI-77	n = 8,8 mice	Yes	unpaired t-test	0.0002
Figure 4J	Positive BrdU+ cells in DG: Vehicle vs. UMI-77	n = 8,8 mice	Yes	unpaired t-test	0.0059
Figure 5B	Total distance: Vehicle vs. UMI-77 in NAPR	n = 8,8,8,8 mice	No	Two-way ANOVA
				Interaction	0.0291
				Factor: Baseline/35 d	0.0713
				Factor: UMI-77	0.1909
	UMI-77: Baseline vs. 35d			Bonferroni's post hoc test	0.0126
	Vehicle: Baseline vs. 35d			Bonferroni's post hoc test	>0.9999
	Baseline: Vehicle vs. UMI-77			Bonferroni's post hoc test	>0.9999
	35d: Vehicle vs. UMI-77			Bonferroni's post hoc test	0.0312
Figure 5C	Decrease in path length: Vehicle vs. UMI-77	n = 8,8 mice	Yes	Unpaired t test	0.0248
Figure 5D	Total distance in novel OFT: Vehicle vs. UMI-77	n = 8,8 mice	Yes	Unpaired t test	0.6251
Figure 5F	Discrimination: Vehicle vs. UMI-77	n = 8,8 mice	Yes	Unpaired t test	0.0004
Figure 5G	Discrimination: Vehicle vs. UMI-77	n = 8,8 mice	Yes	Unpaired t test	0.1755
Figure 5H	Discrimination: Vehicle vs. UMI-77	n = 8,8 mice	Yes	Unpaired t test	0.7322
Figure 5I	Discrimination: Vehicle vs. UMI-77	n = 8,8 mice	No	Mann-Whitney test	0.2786
Figure 5J	Total distance: Vehicle vs. UMI-77	n = 8,8 mice	Yes	Unpaired t test	0.796
Figure 5K	Central time: Vehicle vs. UMI-77	n = 8,8 mice	Yes	Unpaired t test	0.3437
Figure 5L	Spontaneours alternation: Vehicle vs. UMI-77	n = 8,8 mice	Yes	Unpaired t test	0.4329
Figure 5M	The number of entries: Vehicle vs. UMI-77	n = 8,8 mice	Yes	Unpaired t test	0.8625
Figure 6C	Positive DCX+ cells in DG: Vehicle vs. Mdivi-1	n = 8 mice	Yes	Paired t test	0.0007
Figure 6D	Positive BrdU+ cells in DG: Vehicle vs. Mdivi-1	n = 8 mice	Yes	Paired t test	0.0001
Figure 6F	Positive DCX+ cells in DG: Vehicle side vs. Mdivi-1 side	n = 6 mice	No	Wilcoxon test	0.0313
Figure 6H	Positive BrdU+ cells in DG: Vehicle side vs. Mdivi-1 side	n = 6 mice	Yes	Paired t test	0.0013
Figure 7B	Discrimination: Vehicle vs. Mdivi-1	n = 8 mice	Yes	Unpaired t test	0.5684
Figure 7C	Discrimination: Vehicle vs. Mdivi-1	n = 8 mice	Yes	Unpaired t test	0.0055
Figure 7D	Discrimination: Vehicle vs. Mdivi-1	n = 8 mice	Yes	Unpaired t test	0.3206
Figure 7E	Discrimination: Vehicle vs. Mdivi-1	n = 8 mice	Yes	Unpaired t test	0.3548
Figure 7G	Total distance: Vehicle vs. Mdivi-1 in NAPR	n = 8,8,8,8 mice	Yes	Two-way ANOVA
				Interaction	0.0122
				Factor: Baseline/35 d	0.0004
				Factor: Mdivi-1	0.0025
	Mdivi-1: Baseline vs. 35d			Bonferroni's post hoc test	>0.9999
	Vehicle: Baseline vs. 35d			Bonferroni's post hoc test	0.0003
	Baseline: Vehicle vs. Mdivi-1			Bonferroni's post hoc test	>0.9999
	35d: Vehicle vs. Mdivi-1			Bonferroni's post hoc test	0.0013
Figure 7H	Decrease in path length: Vehicle vs. Mdivi-1	n = 8 mice	Yes	Unpaired t test	0.0109
Figure 7I	Total distance in novel OFT: Vehicle vs. Mdivi-1	n = 8 mice	Yes	Unpaired t test	0.8365
Supplementary Figure
Figure S1B	Drp1/β-actin: Adol vs. Adult	n = 5,5 mice	Yes	Unpaired t test	0.9243
Figure S1C	Opa1/β-actin: Adol vs. Adult	n = 5,5 mice	Yes	Unpaired t test	0.0383
Figure S1D	Mfn1/β-actin: Adol vs. Adult	n = 5,5 mice	Yes	Unpaired t test	0.0526
Figure S1E	p62/β-actin: Adol vs. Adult	n = 5,5 mice	Yes	Unpaired t test	0.0411
Figure S1F	Fundc1/β-actin: Adol vs. Adult	n = 5,5 mice	Yes	Unpaired t test	0.4884
Figure S1G	NIX/β-actin: Adol vs. Adult	n = 5,5 mice	Yes	Unpaired t test	0.4143
Figure S1H	BNIP3/β-actin: Adol vs. Adult	n = 5,5 mice	No	Mann-Whitney test	>0.9999
Figure S2B	Total distance: Vehicle vs. Mdivi-1	n = 8,8 mice	No	Mann-Whitney test	0.6454
Figure S2C	Central time: Vehicle vs. Mdivi-1	n = 8,8 mice	Yes	Unpaired t test	0.5261
Figure S2D	Spontaneours alternation: Vehicle vs. Mdivi-1	n = 8,8 mice	Yes	Unpaired t test	0.5411
Figure S2E	The number of entries: Vehicle vs. Mdivi-1	n = 8,8 mice	Yes	Unpaired t test	0.3211
Figure S3A	Positive cells in DG: Adol vs. Adult	n = 4,4 mice	Yes	Unpaired t test	0.1153
Figure S3B	Positive cells in DG: Adol vs. Adult	n = 4,4 mice	Yes	Unpaired t test	0.8069
Figure S3C	Positive cells in DG: Vehicle vs. UMI-77	n = 4,4 mice	Yes	Unpaired t test	0.5354
Figure S3D	Positive cells in DG: Vehicle vs. UMI-77	n = 4,4 mice	Yes	Unpaired t test	0.5724
Figure S3E	Positive cells in DG: Vehicle vs. Mdivi-1	n = 4,4 mice	Yes	Unpaired t test	0.2403
Figure S3F	Positive cells in DG: Vehicle vs. Mdivi-1	n = 4,4 mice	Yes	Unpaired t test	0.8966
